# Supplementary material for: Global trends in refractive disorders from 1990 to 2021: insights from the global burden of disease study and predictive modeling
Source: Front Public Health. 2025 Mar 26;13:1449607. doi: 10.3389/fpubh.2025.1449607 (PMC11978637; doi:10.3389/fpubh.2025.1449607)
Supplement: Supplementary file 1 [file Data_Sheet_1.CSV]

year	sex	Age-standardized prevalence rate	Numer of prevalence cases	Age-standardized DALYs rate	Numer of DALYs cases
2022	Female	2045.92	88991274.78	83.9	3688058.16
2022	Male	1857.38	77056138.14	76.49	3180590.8
2023	Female	2050.64	90758649.13	83.87	3754686.43
2023	Male	1860.14	78491510.07	76.39	3233900.668
2024	Female	2055.35	92553288.84	83.85	3822273.322
2024	Male	1862.91	79949456.79	76.29	3287947.04
2025	Female	2059.95	94361294.25	83.88	3893514.22
2025	Male	1866.38	81453063.32	76.3	3346810.636
2026	Female	2064.56	96174058.27	83.92	3964723.436
2026	Male	1869.85	82956110.14	76.3	3405426.997
2027	Female	2069.16	97980793.78	83.95	4035367.195
2027	Male	1873.33	84447862.07	76.3	3463288.989
2028	Female	2073.77	99793837.08	83.99	4106035.93
2028	Male	1876.8	85942244.07	76.31	3521040.401
2029	Female	2078.37	101623736.1	84.02	4177237.088
2029	Male	1880.27	87451392.44	76.31	3579239.776
2030	Female	2081.9	103408529.4	84.09	4250432.718
2030	Male	1883.55	88957586.57	76.38	3640807.246
2031	Female	2085.44	105184271	84.15	4323076.352
2031	Male	1886.83	90454516.93	76.45	3701846.213
2032	Female	2088.97	106940527.8	84.22	4394662.28
2032	Male	1890.1	91932753.06	76.51	3761919.063
2033	Female	2092.51	108684242.7	84.29	4465534.015
2033	Male	1893.38	93400766.52	76.58	3821421.952
2034	Female	2096.04	110429260.5	84.35	4536333.44
2034	Male	1896.66	94874359.98	76.65	3881065.022
2035	Female	2098.35	112103265.7	84.44	4608463.73
2035	Male	1899.65	96333662.2	76.78	3943956.962
2036	Female	2100.65	113754789.2	84.53	4679581.5
2036	Male	1902.63	97777972.63	76.91	4006190.317
2037	Female	2102.96	115374197.9	84.62	4749231.714
2037	Male	1905.62	99198295.19	77.03	4067350.819
2038	Female	2105.26	116972203.8	84.71	4817927.313
2038	Male	1908.61	100606922.1	77.16	4128009.717
2039	Female	2107.57	118560189.2	84.8	4886181.017
2039	Male	1911.59	102015760.2	77.29	4188688.89
2040	Female	2109.82	120135261.6	84.89	4954834.592
2040	Male	1914.32	103408189.1	77.41	4249509.932
2041	Female	2112.07	121680886.7	84.99	5022205.442
2041	Male	1917.05	104781211.8	77.54	4309507.005
2042	Female	2114.32	123188883.3	85.08	5087917.858
2042	Male	1919.78	106126793.3	77.67	4368319.176
2043	Female	2116.57	124669727.8	85.18	5152420.328
2043	Male	1922.5	107455464.6	77.79	4426392.603
2044	Female	2118.82	126133334.8	85.28	5216176.149
2044	Male	1925.23	108778080.3	77.92	4484222.762
2045	Female	2121.07	127572232.9	85.37	5278859.798
2045	Male	1927.96	110087200.1	78.05	4541486.862
2046	Female	2123.32	128978968.4	85.47	5340144.453
2046	Male	1930.69	111375560.9	78.18	4597868.498
