# Supplementary material for: Global trends in refractive disorders from 1990 to 2021: insights from the global burden of disease study and predictive modeling
Source: Front Public Health. 2025 Mar 26;13:1449607. doi: 10.3389/fpubh.2025.1449607 (PMC11978637; doi:10.3389/fpubh.2025.1449607)
Supplement: Supplementary file 2 [file Data_Sheet_2.CSV]

year	sex	Age-standardized prevalence rate	Numer of prevalence cases	Age-standardized DALYs rate	Numer of DALYs cases
2022	Male	1801.450327	73049589.03	74.01570036	3058867.154
2022	Female	1980.939358	85423107.36	80.56569349	3503110.014
2023	Male	1771.339414	70323585.39	72.54656423	3062856.885
2023	Female	1949.469715	84654751.57	77.89922817	3402262.316
2024	Male	1746.429912	66679528.73	71.53567903	3076493.618
2024	Female	1924.827357	83329869.4	75.1544686	3262505.776
2025	Male	1732.876414	62492420.98	70.77889382	3096593.375
2025	Female	1913.14976	81527852.43	72.84369327	3105217.23
2026	Male	1732.581286	57984085.05	70.16300696	3121023.047
2026	Female	1916.359122	79316766.56	71.30182817	2949194.673
2027	Male	1742.777818	53285734.7	69.62524819	3148353.553
2027	Female	1932.056929	76754967.73	70.60827755	2809347.08
2028	Male	1757.243492	48474986.1	69.1308114	3177627.479
2028	Female	1954.626672	73892487.09	70.60245629	2696024.642
2029	Male	1768.634649	43597751.16	68.66039665	3208203.4
2029	Female	1977.116641	70772218.56	70.9713257	2614926.224
2030	Male	1771.076406	38681187.9	68.20330211	3239651.598
2030	Female	1993.30191	67430937	71.3689396	2567477.378
2031	Male	1762.10227	33741360.97	67.75359361	3271684.177
2031	Female	1999.335882	63900171.15	71.52531655	2551547.928
2032	Male	1743.312307	28787772.99	67.30798068	3304108.264
2032	Female	1994.575276	60206951.99	71.31290281	2562371.335
2033	Male	1719.595068	23826045.02	66.86463873	3336794.643
2033	Female	1981.433692	56374454.37	70.75766023	2593536.088
2034	Male	1697.26134	18859502.04	66.42255605	3369656.744
2034	Female	1964.40283	52422547.15	70.00121737	2637938.345
2035	Male	1681.792833	13890110.86	65.98117163	3402636.571
2035	Female	1948.596975	48368264.75	69.23446475	2688610.998
2036	Male	1676.002104	8919034.906	65.54017439	3435695.268
2036	Female	1938.272486	44226211.57	68.62813591	2739373.361
2037	Male	1679.213935	3946962.359	65.09939185	3468806.805
2037	Female	1935.735126	40008908.59	68.28227725	2785274.266
2038	Male	1687.692776	0	64.65872835	3501953.741
2038	Female	1940.898753	35727090.62	68.20676855	2822826.913
2039	Male	1696.099438	0	64.21813087	3535124.394
2039	Female	1951.551659	31389961.07	68.33331008	2850054.345
2040	Male	1699.418191	0	63.77756999	3568310.936
2040	Female	1964.184997	27005410.44	68.54951994	2866379.097
2041	Male	1694.664762	0	63.3370294	3601508.122
2041	Female	1975.096733	22580203.61	68.74064852	2872398.938
2042	Male	1681.799713	0	62.89650007	3634712.44
2042	Female	1981.437234	18120140.42	68.82466653	2869593.335
2043	Male	1663.577304	0	62.45597699	3667921.535
2043	Female	1981.912628	13630193.32	68.77108018	2860003.03
2044	Male	1644.441412	0	62.01545736	3701133.831
2044	Female	1976.985691	9114625.41	68.60057317	2845919.278
2045	Male	1628.901728	0	61.57493965	3734348.272
2045	Female	1968.569526	4577091.643	68.36900821	2829610.985
2046	Male	1619.978137	0	61.134423	3767564.149
2046	Female	1959.350335	20725.56923	68.14351118	2813108.69
