# Supplementary material for: Global trends in refractive disorders from 1990 to 2021: insights from the global burden of disease study and predictive modeling
Source: Front Public Health. 2025 Mar 26;13:1449607. doi: 10.3389/fpubh.2025.1449607 (PMC11978637; doi:10.3389/fpubh.2025.1449607)
Supplement: Supplementary file 3 [file Table_1.XLSX]

## Sheet: Sheet1
		Prevalence(95%UI)					DALYs(95%UI)
		Case(n),1990	Prevalance(per100,000 population),1990	Case(n),2021	Prevalance(per100,000 population),2021	EAPC, 1990-2021	Case(n),1990	DALYs(per100,000 population),1990	Case(n),2021	DALYs(per100,000 population),2021	EAPC, 1990-2021
Global	Both	95978319	2053.56 (1835.31-2275.8)	159765917	1919.66 (1715.24-2135.28)	-0.24(-0.27--0.21)	4029084	88.04 (62.19-125.15)	6618600	79.11 (54.94-114.14)	-0.36 (-0.4--0.32)
	Female	50828803	2122.71 (1898.65-2359.66)	85542335	2010.3 (1795.38-2236.72)	-0.2 (-0.23--0.17)	2135778	90.52 (63.93-128.48)	3549323	82.63 (57.5-118.94)	-0.3 (-0.35--0.26)
	Male	45149517	1988.64 (1779.77-2199.85)	74223582	1828.35 (1631.82-2032.97)	-0.29 (-0.32--0.26)	1893306	85.73 (60.55-122.05)	3069277	75.52 (52.31-109.24)	-0.43 (-0.46--0.39)
Age group, years	<5	3179810	512.92 (408.23-626.78)	3257392	494.92 (392.89-607.48)	-0.17 (-0.19--0.14)	106193	17.13 (10.62-27.89)	109016	16.56 (10.2-27.01)	-0.15 (-0.18--0.13)
	5~9	6002873	1028.72 (769.2-1327.24)	6715227	977.39 (727.48-1262.32)	-0.19 (-0.21--0.17)	209722	35.94 (21.97-58.41)	234097	34.07 (20.76-55.96)	-0.19 (-0.21--0.17)
	10~14	6271068	1170.67 (875.08-1485.08)	7425840	1113.93 (829.74-1419.41)	-0.19 (-0.23--0.16)	226295	42.24 (25.8-63.81)	265856	39.88 (24.45-60.96)	-0.22 (-0.24--0.19)
	15~19	6035058	1161.88 (895.08-1433.75)	7055385	1130.71 (870.42-1404.65)	-0.16 (-0.21--0.1)	224739	43.27 (27.18-65.94)	259090	41.52 (25.83-63.49)	-0.2 (-0.24--0.15)
	20~24	5531108	1124.01 (860.63-1411.37)	6707726	1123.27 (859.46-1410.13)	-0.08 (-0.16--0.01)	210972	42.87 (26.98-65.98)	251221	42.07 (26.38-65.29)	-0.13 (-0.2--0.07)
	25~29	5000624	1129.78 (885.25-1412.51)	6660100	1132.01 (890.78-1420.2)	0 (-0.07-0.08)	192254	43.44 (27.96-65.21)	252148	42.86 (27.66-64.95)	-0.05 (-0.11-0.02)
	30~34	4565343	1184.5 (895.37-1552.76)	7014981	1160.5 (872.71-1523.28)	0 (-0.05-0.05)	178767	46.38 (29.52-70.06)	271178	44.86 (28.07-67.78)	-0.05 (-0.09--0.01)
	35~39	4727234	1342.03 (1046.45-1676.34)	7553698	1346.79 (1045.46-1685.7)	-0.02 (-0.07-0.04)	191053	54.24 (34.46-79.69)	297050	52.96 (33.48-78.61)	-0.1 (-0.15--0.05)
	40~44	4899034	1710.07 (1264.19-2179.01)	8296939	1658.56 (1225.99-2125.4)	-0.16 (-0.24--0.08)	204719	71.46 (46.5-109.24)	333488	66.66 (42.46-101.44)	-0.29 (-0.36--0.21)
	45~49	5649322	2433 (1905.83-3047.73)	10429749	2202.67 (1708.93-2764.31)	-0.3 (-0.36--0.25)	243962	105.07 (70.63-156.21)	429536	90.71 (59.47-136.62)	-0.46 (-0.51--0.41)
	50~54	6910101	3250.72 (2493.79-4124.06)	12803624	2877.72 (2186.23-3671.29)	-0.34 (-0.39--0.29)	301848	142 (95.06-210.05)	536116	120.5 (78.93-182.97)	-0.49 (-0.51--0.46)
	55~59	7945790	4290.38 (3328.11-5473.7)	15019920	3795.52 (2916.95-4896.59)	-0.37 (-0.44--0.31)	352001	190.07 (123.75-285.26)	635239	160.52 (101.83-243.95)	-0.51 (-0.55--0.48)
	60-64 years	8271926	5150.34 (3986.89-6660.22)	15094518	4716.33 (3616.65-6180.16)	-0.38 (-0.45--0.32)	373454	232.52 (154.92-345.43)	647105	202.19 (132.22-303.25)	-0.52 (-0.57--0.47)
	65-69 years	7245966	5861.98 (4670.46-7296.87)	15108580	5477.26 (4314.76-6917.48)	-0.29 (-0.36--0.22)	340097	275.14 (184.46-398.36)	669821	242.83 (160.97-360.83)	-0.44 (-0.53--0.35)
	70-74 years	5638590	6660.19 (5227.17-8440.4)	12381816	6015.29 (4689.01-7729.01)	-0.29 (-0.35--0.23)	275092	324.93 (223.09-468.61)	566573	275.25 (185.11-402.61)	-0.46 (-0.54--0.37)
	75-79 years	4267832	6933.31 (5583.59-8360.85)	8489222	6436.87 (5106.32-7891.17)	-0.29 (-0.33--0.26)	210179	341.45 (241.07-479.25)	401292	304.28 (211.42-432.26)	-0.44 (-0.5--0.38)
	80-84 years	2504909	7080.83 (5640.81-8853.53)	5660195	6462.66 (5103.28-8202.15)	-0.31 (-0.34--0.28)	123545	349.24 (250.64-496.98)	268107	306.12 (217.91-436.35)	-0.43 (-0.49--0.36)
	85-89 years	1023554	6773.54 (5330.84-8560.29)	2840296	6212.13 (4868.38-7919.27)	-0.36 (-0.4--0.33)	49511	327.65 (229.36-452.64)	133763	292.56 (203.02-404.67)	-0.44 (-0.51--0.38)
	90-94 years	254786	5945.73 (4454.88-7592.69)	983894	5499.88 (4067.85-7077.31)	-0.33 (-0.38--0.29)	12159	283.74 (190.39-404.7)	45606	254.93 (170.96-369.58)	-0.39 (-0.45--0.33)
	95+ years	53391	5244.29 (3842.33-7009.06)	266812	4895.36 (3545.05-6545.98)	-0.25 (-0.28--0.21)	2524	247.87 (166.13-360.02)	12299	225.66 (149.51-326.9)	-0.3 (-0.34--0.26)
Sociodemographic index
	High-middle SDI	18429393	1781.54 (1594-1976.58)	27421792	1717.63 (1535.02-1903.64)	-0.09 (-0.14--0.05)	748735	72.61 (50.9-104.27)	1136033	69.3 (47.99-100.28)	-0.09 (-0.15--0.03)
	High SDI	11796392	1266.1 (1134.08-1396.02)	16532003	1286.91 (1153.4-1412.4)	0.05 (0.05-0.06)	460957	48.76 (32.95-71.39)	651929	48.7 (32.87-71.33)	0.01 (0-0.02)
	Low-middle SDI	27847244	3469.56 (3090.76-3878.16)	46004885	2774.05 (2453.7-3115.98)	-0.74 (-0.8--0.69)	1191346	155.73 (110.68-218.15)	1886272	115.82 (80.26-165.83)	-1.01 (-1.06--0.96)
	Low SDI	7378532	2338.79 (2086.21-2609.68)	15155638	2062.51 (1826.09-2328.2)	-0.47 (-0.52--0.43)	318437	107.51 (77.31-149.99)	629029	89.83 (62.97-126.44)	-0.65 (-0.7--0.6)
	Middle SDI	30450445	2222.7 (1989.98-2471.07)	54543247	2083.27 (1863.56-2310.25)	-0.23 (-0.28--0.19)	1306760	99.52 (71.24-139.67)	2311240	87.81 (61.48-126.06)	-0.41 (-0.47--0.34)
